# Supplementary material for: The Production and Evaluation of an Electrochemical Sensors for Strychnine and Its Main Metabolite Strychnine N-Oxide for Their Use in Biological Samples
Source: Molecules. 2022 Mar 11;27(6):1826. doi: 10.3390/molecules27061826 (PMC8954432; doi:10.3390/molecules27061826)
Supplement: Supplementary file 1 [file molecules-27-01826-s001.zip]

Archive with 1 entries (1 files):
- molecules-1621653-supplementary.pdf
